# Supplementary material for: A Mononuclear Iron(II) Spin-Crossover Molecule Decorated by Photochromic Azobenzene Group
Source: Molecules. 2022 Feb 27;27(5):1571. doi: 10.3390/molecules27051571 (PMC8912052; doi:10.3390/molecules27051571)
Supplement: Supplementary file 1 [file molecules-27-01571-s001.zip]

Archive with 1 entries (1 files):
- molecules-1554622-supplementary.pdf
